# Supplementary material for: Homeodomain-interacting protein kinase maintains neuronal homeostasis during normal Caenorhabditis elegans aging and systemically regulates longevity from serotonergic and GABAergic neurons
Source: eLife. 2023 Jun 20;12:e85792. doi: 10.7554/eLife.85792 (PMC10393298; doi:10.7554/eLife.85792)
Supplement: Supplementary file 5. — This includes a summary of which clusters exhibit upregulation and which exhibit downregulation for a transcription factor (TF), and if the gene has been previously shown to have aging or lifespan-associated phenotypes in RNAi or loss-of-function mutant experiments. Primary data was from the C. elegans Aging Atlas, and association to aging phenotypes was determined based on curated annotations from WormBase and GenAge. File is associated with Figure 2, Figure 2—figure supplements 1 and 2, Figure 2—figure supplement 4. [file elife-85792-supp5.xlsx]

## Sheet: Description
Transcription factors differentially expressed in old vs young animals in the same cell clusters as hpk-1, in the Aging Atlas dataset
Using the C. elegans Aging Atlas dataset, we found that hpk-1 is upregulated in 48 cell clusters, mostly in neurons, consisting of 37 neuron clusters, 3 gland clusters, 2 epithelial cell clusters, 2 muscle clusters, and one each for clusters corresponding to glial cells, mesodermal cells, valve cells, and coelomocytes. We then looked at which transcription factors (TFs) are also differentially ex…

## Sheet: TFs DE in hpk-1 aging clusters
GeneSymbol	WBGeneID	Implicated in aging by previous studies	up + down cluster #	# clusters upregulated	# clusters downregulated	Upregulated cluster broad cell types	Downregulated cluster broad cell types
xbp-1	WBGene00006959	TRUE	44	0	44		neuron:35, gland:3, epithelium:1, glia:1, mesoderm:1, muscle:1, valve:1, various:1
zip-2	WBGene00019327	FALSE	27	0	27		neuron:20, epithelium:2, gland:2, glia:1, muscle:1, valve:1
dpy-22	WBGene00001081	TRUE	22	22	0	neuron:15, gland:3, epithelium:2, glia:1, muscle:1
let-526	WBGene00002717	FALSE	22	22	0	neuron:18, gland:1, glia:1, valve:1, various:1
hlh-30	WBGene00020930	TRUE	20	20	0	neuron:18, glia:1, muscle:1
drap-1	WBGene00009584	FALSE	20	0	20		neuron:14, epithelium:1, gland:1, glia:1, muscle:1, valve:1, various:1
daf-16	WBGene00000912	TRUE	20	20	0	neuron:19, glia:1
chd-7	WBGene00007053	FALSE	18	18	0	neuron:15, gland:1, glia:1, various:1
mdl-1	WBGene00003163	TRUE	17	0	17		neuron:9, gland:3, epithelium:2, glia:1, mesoderm:1, various:1
snu-23	WBGene00022794	FALSE	15	0	15		neuron:11, gland:2, epithelium:1, various:1
nhr-88	WBGene00003678	FALSE	15	15	0	neuron:12, epithelium:1, glia:1, valve:1
sma-9	WBGene00004862	FALSE	13	13	0	neuron:12, gland:1
zyx-1	WBGene00006999	FALSE	12	0	12		neuron:9, muscle:2, valve:1
myrf-2	WBGene00008999	FALSE	12	12	0	neuron:6, epithelium:2, gland:2, glia:1, various:1
let-607	WBGene00002783	FALSE	12	1	11	glia:1	neuron:11
cey-4	WBGene00000475	FALSE	12	0	12		neuron:9, epithelium:1, gland:1, glia:1
hif-1	WBGene00001851	TRUE	12	12	0	neuron:10, glia:1, valve:1
mbf-1	WBGene00003148	FALSE	12	0	12		neuron:9, gland:2, various:1
cey-1	WBGene00000472	FALSE	11	0	11		neuron:6, muscle:2, epithelium:1, glia:1, mesoderm:1
skn-1	WBGene00004804	TRUE	11	11	0	neuron:10, glia:1
W04B5.2	WBGene00021019	FALSE	11	0	11		neuron:9, muscle:1, various:1
atf-4	WBGene00000221	FALSE	11	0	11		neuron:4, epithelium:2, gland:2, glia:1, muscle:1, various:1
crh-2	WBGene00016162	FALSE	11	1	10	neuron:1	neuron:9, epithelium:1
fkh-9	WBGene00001441	TRUE	11	11	0	neuron:6, epithelium:2, gland:2, mesoderm:1
plp-1	WBGene00004046	FALSE	10	3	7	neuron:3	neuron:7
gei-3	WBGene00001560	TRUE	10	10	0	neuron:10
hmg-11	WBGene00001976	FALSE	9	3	6	neuron:3	neuron:5, epithelium:1
unk-1	WBGene00016407	FALSE	9	9	0	neuron:7, muscle:1, various:1
ceh-34	WBGene00000455	FALSE	8	0	8		neuron:8
fkh-7	WBGene00001439	TRUE	8	8	0	neuron:6, gland:1, glia:1
hmg-1.1	WBGene00001971	TRUE	8	2	6	neuron:2	epithelium:2, gland:2, mesoderm:1, neuron:1
nfx-1	WBGene00007048	FALSE	8	1	7	glia:1	neuron:7
nhr-6	WBGene00003605	FALSE	7	3	4	neuron:3	neuron:4
sea-2	WBGene00004751	TRUE	7	7	0	neuron:4, epithelium:1, gland:1, glia:1
nurf-1	WBGene00009180	FALSE	7	2	5	neuron:2	epithelium:2, gland:1, glia:1, neuron:1
nhr-84	WBGene00003674	TRUE	7	0	7		neuron:7
T20F10.2	WBGene00011864	FALSE	7	0	7		gland:3, epithelium:2, glia:1, various:1
tbx-2	WBGene00006543	FALSE	6	0	6		neuron:5, epithelium:1
nhr-50	WBGene00003640	FALSE	6	1	5	neuron:1	gland:2, neuron:2, epithelium:1
nhr-105	WBGene00003695	TRUE	6	0	6		neuron:3, epithelium:2, glia:1
dmd-7	WBGene00019521	FALSE	6	5	1	neuron:5	epithelium:1
fos-1	WBGene00001345	FALSE	6	4	2	neuron:4	epithelium:1, gland:1
mog-7	WBGene00009672	FALSE	5	1	4	neuron:1	neuron:3, glia:1
hmg-1.2	WBGene00001972	TRUE	5	0	5		gland:2, epithelium:1, glia:1, neuron:1
lin-13	WBGene00003002	TRUE	5	5	0	neuron:3, gland:2
rbr-2	WBGene00004319	TRUE	5	1	4	glia:1	neuron:4
attf-6	WBGene00012474	TRUE	5	0	5		neuron:5
ztf-14	WBGene00010936	TRUE	5	5	0	neuron:5
nhr-21	WBGene00003620	FALSE	5	2	3	neuron:2	epithelium:1, gland:1, neuron:1
nhr-56	WBGene00003646	FALSE	5	0	5		epithelium:2, glia:1, neuron:1, various:1
nhr-47	WBGene00003637	TRUE	5	0	5		neuron:4, glia:1
F22D6.2	WBGene00009050	FALSE	5	4	1	neuron:3, muscle:1	epithelium:1
lsy-12	WBGene00045419	FALSE	5	4	1	neuron:3, glia:1	neuron:1
syd-9	WBGene00044068	FALSE	5	4	1	neuron:4	gland:1
nhr-117	WBGene00003707	FALSE	5	0	5		neuron:3, epithelium:1, gland:1
nhr-44	WBGene00003634	FALSE	5	0	5		neuron:3, epithelium:1, glia:1
miz-1	WBGene00011259	FALSE	5	5	0	neuron:4, glia:1
nhr-20	WBGene00003619	FALSE	4	0	4		neuron:2, epithelium:1, glia:1
nhr-112	WBGene00003702	FALSE	4	3	1	neuron:3	gland:1
cdc-14	WBGene00000383	FALSE	4	4	0	neuron:4
nhr-133	WBGene00003723	FALSE	4	0	4		epithelium:2, glia:1, neuron:1
nhr-57	WBGene00003647	FALSE	4	0	4		neuron:2, glia:1, various:1
nhr-3	WBGene00003602	FALSE	4	0	4		neuron:2, glia:1, various:1
sem-4	WBGene00004773	FALSE	4	4	0	neuron:4
egl-27	WBGene00001194	TRUE	4	4	0	neuron:3, glia:1
nhr-63	WBGene00003653	FALSE	4	0	4		neuron:2, epithelium:1, gland:1
nhr-183	WBGene00018266	FALSE	4	0	4		neuron:3, epithelium:1
zfh-2	WBGene00022518	TRUE	3	3	0	gland:1, glia:1, muscle:1
ceh-6	WBGene00000431	FALSE	3	0	3		neuron:2, gland:1
lin-11	WBGene00003000	TRUE	3	2	1	neuron:2	neuron:1
eya-1	WBGene00001377	FALSE	3	0	3		neuron:3
ast-1	WBGene00020368	FALSE	3	1	2	neuron:1	neuron:2
ztf-7	WBGene00009772	FALSE	3	1	2	neuron:1	gland:1, neuron:1
attf-4	WBGene00015477	FALSE	3	0	3		gland:1, neuron:1, various:1
gei-8	WBGene00001565	FALSE	3	3	0	neuron:3
ceh-27	WBGene00000449	FALSE	3	0	3		neuron:3
ceh-2	WBGene00000429	FALSE	3	0	3		neuron:2, epithelium:1
atf-7	WBGene00000223	FALSE	3	3	0	neuron:2, glia:1
nhr-66	WBGene00003656	FALSE	3	2	1	neuron:2	epithelium:1
nhr-238	WBGene00021611	FALSE	3	0	3		epithelium:2, neuron:1
nhr-42	WBGene00003632	FALSE	3	0	3		neuron:2, epithelium:1
atfs-1	WBGene00013878	TRUE	3	1	2	neuron:1	neuron:1, various:1
R06C1.6	WBGene00011060	FALSE	3	1	2	neuron:1	neuron:2
nhr-61	WBGene00003651	FALSE	3	1	2	neuron:1	gland:1, neuron:1
unc-62	WBGene00006796	TRUE	3	2	1	neuron:2	neuron:1
tsct-1	WBGene00011824	FALSE	3	2	1	gland:1, neuron:1	epithelium:1
hel-1	WBGene00001840	TRUE	3	0	3		neuron:2, various:1
tra-1	WBGene00006604	FALSE	3	3	0	neuron:2, various:1
nhr-31	WBGene00003625	FALSE	3	3	0	glia:1, neuron:1, various:1
mxl-3	WBGene00003511	FALSE	3	2	1	neuron:2	epithelium:1
jun-1	WBGene00012005	TRUE	3	1	2	neuron:1	neuron:2
C02F5.12	WBGene00015352	FALSE	3	0	3		epithelium:1, glia:1, neuron:1
nhr-35	WBGene00003628	FALSE	3	0	3		neuron:3
C17E4.6	WBGene00007645	FALSE	3	0	3		neuron:3
egrh-1	WBGene00007772	FALSE	3	3	0	neuron:3
lim-6	WBGene00002988	FALSE	3	0	3		neuron:2, gland:1
egl-44	WBGene00001208	FALSE	3	1	2	neuron:1	epithelium:1, gland:1
hlh-6	WBGene00001952	TRUE	3	0	3		gland:2, epithelium:1
pros-1	WBGene00000448	FALSE	3	3	0	neuron:2, gland:1
pqn-75	WBGene00004157	FALSE	3	0	3		gland:2, epithelium:1
nhr-98	WBGene00003688	FALSE	3	0	3		gland:2, epithelium:1
ceh-19	WBGene00000442	FALSE	3	0	3		epithelium:1, gland:1, neuron:1
dmd-6	WBGene00007058	FALSE	3	1	2	muscle:1	epithelium:1, gland:1
dhhc-11	WBGene00020694	TRUE	3	1	2	neuron:1	neuron:2
ceh-45	WBGene00022837	FALSE	3	0	3		neuron:2, epithelium:1
nhr-58	WBGene00003648	FALSE	3	0	3		neuron:2, glia:1
nhr-173	WBGene00016975	FALSE	3	1	2	gland:1	neuron:2
nhr-17	WBGene00003616	FALSE	3	3	0	neuron:2, gland:1
myrf-1	WBGene00004134	FALSE	2	2	0	neuron:2
med-2	WBGene00003181	FALSE	2	1	1	neuron:1	neuron:1
ceh-32	WBGene00000453	FALSE	2	0	2		neuron:2
nhr-275	WBGene00021163	FALSE	2	0	2		muscle:1, neuron:1
unc-4	WBGene00006744	TRUE	2	0	2		neuron:2
hlh-11	WBGene00001955	FALSE	2	0	2		epithelium:1, neuron:1
ceh-53	WBGene00015651	FALSE	2	0	2		epithelium:1, neuron:1
nhr-228	WBGene00020852	FALSE	2	0	2		neuron:2
dmd-4	WBGene00007776	FALSE	2	0	2		gland:1, neuron:1
nhr-1	WBGene00003600	FALSE	2	0	2		neuron:2
nhr-236	WBGene00021417	FALSE	2	0	2		neuron:2
nhr-19	WBGene00003618	FALSE	2	0	2		neuron:2
nhr-239	WBGene00021848	FALSE	2	1	1	neuron:1	neuron:1
nhr-100	WBGene00003690	FALSE	2	2	0	glia:1, neuron:1
nhr-237	WBGene00021610	FALSE	2	0	2		epithelium:1, neuron:1
ceh-16	WBGene00000439	FALSE	2	0	2		neuron:2
nhr-274	WBGene00021522	FALSE	2	1	1	neuron:1	various:1
nhr-11	WBGene00003610	FALSE	2	1	1	various:1	neuron:1
dmd-5	WBGene00017326	FALSE	2	1	1	neuron:1	neuron:1
gmeb-1	WBGene00015285	FALSE	2	0	2		neuron:2
ztf-11	WBGene00009939	FALSE	2	1	1	neuron:1	neuron:1
rabx-5	WBGene00012644	FALSE	2	2	0	neuron:2
klu-2	WBGene00022592	FALSE	2	2	0	epithelium:1, neuron:1
irx-1	WBGene00007984	FALSE	2	2	0	neuron:2
ceh-10	WBGene00000435	TRUE	2	1	1	neuron:1	neuron:1
ceh-48	WBGene00015934	FALSE	2	2	0	neuron:2
nhr-67	WBGene00003657	FALSE	2	1	1	neuron:1	neuron:1
nhr-40	WBGene00003630	FALSE	2	1	1	neuron:1	neuron:1
lfi-1	WBGene00022500	FALSE	2	0	2		mesoderm:1, neuron:1
ceh-24	WBGene00000447	FALSE	2	1	1	neuron:1	neuron:1
dhhc-2	WBGene00012948	TRUE	2	0	2		epithelium:1, gland:1
ztf-22	WBGene00012988	FALSE	2	0	2		epithelium:1, gland:1
ech-6	WBGene00001155	FALSE	2	0	2		epithelium:1, glia:1
dhhc-14	WBGene00044071	TRUE	2	2	0	epithelium:2
ceh-23	WBGene00000446	TRUE	2	1	1	neuron:1	neuron:1
bcl-11	WBGene00017430	FALSE	2	2	0	gland:1, neuron:1
prdm-14	WBGene00018567	FALSE	2	0	2		neuron:1, valve:1
fkh-8	WBGene00001440	FALSE	2	2	0	neuron:2
nhr-258	WBGene00016126	FALSE	2	0	2		neuron:2
nhr-198	WBGene00010603	FALSE	2	2	0	neuron:2
nhr-45	WBGene00003635	FALSE	2	0	2		neuron:2
mls-2	WBGene00003377	FALSE	2	1	1	neuron:1	neuron:1
nhr-136	WBGene00003726	FALSE	2	1	1	glia:1	neuron:1
lir-2	WBGene00003045	FALSE	2	0	2		neuron:2
ccch-1	WBGene00009532	FALSE	2	2	0	glia:1, muscle:1
sup-37	WBGene00006342	TRUE	2	2	0	gland:1, neuron:1
cebp-2	WBGene00016754	FALSE	2	0	2		gland:1, glia:1
C30G4.4	WBGene00016269	FALSE	2	0	2		epithelium:1, glia:1
ceh-57	WBGene00007416	FALSE	2	0	2		neuron:2
nhr-159	WBGene00015902	FALSE	2	0	2		neuron:2
ztf-13	WBGene00018704	FALSE	1	1	0	muscle:1
hlh-8	WBGene00001953	FALSE	1	0	1		muscle:1
T10B5.10	WBGene00020396	FALSE	1	0	1		neuron:1
F37B4.10	WBGene00018140	FALSE	1	0	1		neuron:1
nhr-116	WBGene00003706	FALSE	1	1	0	neuron:1
ceh-63	WBGene00045215	FALSE	1	0	1		neuron:1
die-1	WBGene00000995	FALSE	1	0	1		neuron:1
lin-1	WBGene00002990	FALSE	1	0	1		neuron:1
mep-1	WBGene00003218	TRUE	1	1	0	neuron:1
nhr-15	WBGene00003614	FALSE	1	0	1		neuron:1
ttx-3	WBGene00006654	TRUE	1	0	1		neuron:1
athp-2	WBGene00019217	TRUE	1	1	0	various:1
ham-1	WBGene00001820	FALSE	1	0	1		neuron:1
crh-1	WBGene00000793	TRUE	1	1	0	neuron:1
pha-2	WBGene00004011	FALSE	1	0	1		neuron:1
ceh-28	WBGene00000450	FALSE	1	0	1		neuron:1
aptf-4	WBGene00009202	FALSE	1	0	1		neuron:1
aptf-3	WBGene00009203	FALSE	1	0	1		neuron:1
T23F11.4	WBGene00011956	FALSE	1	1	0	neuron:1
lag-1	WBGene00002245	FALSE	1	1	0	neuron:1
nsy-7	WBGene00044508	FALSE	1	1	0	neuron:1
nhr-186	WBGene00018541	FALSE	1	1	0	neuron:1
egl-13	WBGene00001182	FALSE	1	1	0	neuron:1
maf-1	WBGene00077521	FALSE	1	0	1		neuron:1
nhr-59	WBGene00003649	FALSE	1	1	0	neuron:1
camt-1	WBGene00020251	FALSE	1	1	0	neuron:1
madf-5	WBGene00007242	FALSE	1	1	0	neuron:1
elt-1	WBGene00001249	FALSE	1	1	0	neuron:1
madf-4	WBGene00011575	FALSE	1	1	0	neuron:1
dve-1	WBGene00022861	TRUE	1	1	0	neuron:1
nhr-71	WBGene00003661	TRUE	1	1	0	neuron:1
pal-1	WBGene00003912	FALSE	1	0	1		neuron:1
lim-7	WBGene00002989	FALSE	1	0	1		neuron:1
mef-2	WBGene00003182	FALSE	1	0	1		neuron:1
ztf-1	WBGene00018833	FALSE	1	0	1		neuron:1
sta-1	WBGene00013111	FALSE	1	0	1		neuron:1
nhr-147	WBGene00015395	FALSE	1	1	0	neuron:1
saeg-1	WBGene00010012	FALSE	1	0	1		neuron:1
nhr-86	WBGene00003676	FALSE	1	0	1		neuron:1
somi-1	WBGene00010868	TRUE	1	1	0	neuron:1
unc-30	WBGene00006766	FALSE	1	0	1		mesoderm:1
cog-1	WBGene00000584	FALSE	1	1	0	neuron:1
dhhc-4	WBGene00014075	TRUE	1	1	0	neuron:1
zag-1	WBGene00006970	FALSE	1	1	0	neuron:1
F23B12.7	WBGene00009084	TRUE	1	1	0	neuron:1
flh-2	WBGene00016138	FALSE	1	0	1		epithelium:1
nhr-138	WBGene00003728	FALSE	1	0	1		epithelium:1
nhr-168	WBGene00008221	FALSE	1	0	1		epithelium:1
nhr-199	WBGene00010604	FALSE	1	0	1		epithelium:1
nhr-54	WBGene00003644	FALSE	1	0	1		epithelium:1
nhr-120	WBGene00003710	TRUE	1	0	1		epithelium:1
bnc-1	WBGene00044791	FALSE	1	0	1		neuron:1
madf-8	WBGene00008118	FALSE	1	0	1		neuron:1
Y105C5A.15	WBGene00013639	FALSE	1	1	0	neuron:1
zip-5	WBGene00007932	FALSE	1	1	0	neuron:1
dhhc-3	WBGene00018009	FALSE	1	0	1		neuron:1
fkh-10	WBGene00001442	FALSE	1	0	1		neuron:1
nfi-1	WBGene00003592	TRUE	1	0	1		neuron:1
dac-1	WBGene00000895	FALSE	1	1	0	neuron:1
nhr-4	WBGene00003603	FALSE	1	1	0	neuron:1
nhr-157	WBGene00015900	FALSE	1	1	0	neuron:1
nhr-140	WBGene00016366	FALSE	1	0	1		neuron:1
ztf-16	WBGene00019960	FALSE	1	1	0	neuron:1
vab-3	WBGene00006870	FALSE	1	1	0	neuron:1
nhr-272	WBGene00011565	FALSE	1	0	1		neuron:1
athp-3	WBGene00013799	FALSE	1	0	1		neuron:1
ztf-3	WBGene00016905	TRUE	1	0	1		neuron:1
F26H9.2	WBGene00009174	FALSE	1	0	1		neuron:1
aha-1	WBGene00000095	TRUE	1	0	1		neuron:1
ceh-62	WBGene00011069	FALSE	1	0	1		neuron:1
dpff-1	WBGene00016200	FALSE	1	0	1		neuron:1
ceh-22	WBGene00000445	FALSE	1	0	1		neuron:1
pha-4	WBGene00004013	TRUE	1	0	1		neuron:1
ctbp-1	WBGene00006424	TRUE	1	0	1		neuron:1
alr-1	WBGene00044330	FALSE	1	0	1		neuron:1
lin-39	WBGene00003024	FALSE	1	0	1		muscle:1
ceh-79	WBGene00007749	FALSE	1	1	0	muscle:1
sma-2	WBGene00004856	FALSE	1	0	1		gland:1
Y79H2A.3	WBGene00013580	FALSE	1	1	0	gland:1
nhr-201	WBGene00019741	FALSE	1	0	1		gland:1
nhr-195	WBGene00019115	FALSE	1	0	1		gland:1
cky-1	WBGene00000521	FALSE	1	0	1		gland:1
pbrm-1	WBGene00007042	FALSE	1	1	0	glia:1
gei-17	WBGene00001574	TRUE	1	1	0	glia:1
T10D4.6	WBGene00020408	FALSE	1	1	0	glia:1
nhr-22	WBGene00003621	FALSE	1	0	1		glia:1
nhr-46	WBGene00003636	FALSE	1	1	0	glia:1
nhr-43	WBGene00003633	FALSE	1	0	1		glia:1
fezf-1	WBGene00012639	FALSE	1	0	1		glia:1
nhr-131	WBGene00003721	FALSE	1	0	1		glia:1
nhr-142	WBGene00018430	FALSE	1	0	1		glia:1
nhr-135	WBGene00003725	FALSE	1	0	1		glia:1
nhr-153	WBGene00007546	FALSE	1	0	1		glia:1
eea-1	WBGene00011696	FALSE	1	1	0	glia:1
ham-2	WBGene00001821	TRUE	1	1	0	glia:1
nhr-14	WBGene00003613	TRUE	1	1	0	glia:1
Y47G6A.7	WBGene00021637	FALSE	1	0	1		neuron:1
F27D4.4	WBGene00009189	FALSE	1	0	1		neuron:1
ztf-26	WBGene00010137	FALSE	1	0	1		neuron:1
klu-1	WBGene00013970	FALSE	1	1	0	neuron:1
unc-86	WBGene00006818	FALSE	1	1	0	neuron:1
hlh-4	WBGene00001951	FALSE	1	1	0	neuron:1
nhr-134	WBGene00003724	FALSE	1	0	1		neuron:1
nhr-225	WBGene00020849	FALSE	1	0	1		neuron:1
nhr-36	WBGene00017198	FALSE	1	0	1		neuron:1
nhr-154	WBGene00007547	TRUE	1	0	1		neuron:1
nhr-52	WBGene00003642	FALSE	1	0	1		neuron:1
nhr-213	WBGene00011520	FALSE	1	0	1		neuron:1
znf-598	WBGene0001688	FALSE	1	0	1		neuron:1
ceh-18	WBGene00000441	TRUE	1	1	0	neuron:1
znf-706	WBGene00007223	FALSE	1	0	1		gland:1
nhr-62	WBGene00003652	FALSE	1	0	1		epithelium:1
mxl-2	WBGene00003510	TRUE	1	0	1		epithelium:1
nhr-130	WBGene00003720	FALSE	1	0	1		epithelium:1
cnd-1	WBGene00000561	FALSE	1	0	1		neuron:1
med-1	WBGene00003180	FALSE	1	0	1		neuron:1
nhr-166	WBGene00016772	FALSE	1	0	1		neuron:1
nhr-180	WBGene00017961	FALSE	1	0	1		neuron:1
nhr-37	WBGene00018412	FALSE	1	1	0	neuron:1
nhr-149	WBGene00015397	FALSE	1	0	1		neuron:1
pos-1	WBGene00004078	TRUE	1	1	0	neuron:1
