# Supplementary material for: Homeodomain-interacting protein kinase maintains neuronal homeostasis during normal Caenorhabditis elegans aging and systemically regulates longevity from serotonergic and GABAergic neurons
Source: eLife. 2023 Jun 20;12:e85792. doi: 10.7554/eLife.85792 (PMC10393298; doi:10.7554/eLife.85792)
Supplement: Supplementary file 6. — Out of 438 kinases identified in C. elegans, 186 have significant age-associated expression changes in at least one Aging Atlas cell cluster. For these kinases, we summarized the number of age-associated up- and downregulated changes, if they have been previously identified as having aging or lifespan phenotypes in loss-of-function experiments, and the fold-changes in hpk-1 null vs WT animals for significant changes in our bulk RNA-Seq experiment. Primary data was from the C. elegans Aging Atlas, and association to aging phenotypes was determined based on curated annotations from WormBase and GenAge. File is associated with Figure 2, Figure 2—figure supplement 1, Figure 2—figure supplement 2, and Figure 2—figure supplement 4. [file elife-85792-supp6.xlsx]

## Sheet: Sheet 1
Gene Symbol	WBGeneID	Kinase Group	Kinase Family	Aging Atlas: # clusters with aging-associated upregulation	Aging atlas: # clusters with aging-associated downregulation	Previously identified aging-associated pheotype?	Annotated lifespan phenotype (RNAi or LoF variant) [Wormbase or GenAge]	hpk-1 vs N2 DE foldchange (if significant)
hpk-1	WBGene00001994	CMGC	Dyrk	48	0	TRUE	progeric
gcy-28	WBGene00020131	RGC	RGC	38	0	TRUE	longevity
nipi-3	WBGene00010700	CAMK	Unique	34	16	TRUE	progeric
wnk-1	WBGene00006941	Other	Wnk	26	2	FALSE
gsk-3	WBGene00001746	CMGC	GSK	25	0	TRUE
gcy-12	WBGene00001538	RGC	RGC	22	0	FALSE
aak-1	WBGene00019801	CAMK	CAMKL	20	1	TRUE	progeric
svh-2	WBGene00020504	TK‐RTK	Met	19	0	FALSE
mak-1	WBGene00010681	CAMK	MAPKAPK	17	23	FALSE
scd-2	WBGene00004740	TK‐RTK	Alk	17	0	TRUE	progeric	1.13061
ttn-1	WBGene00006436	CAMK	MLCK	16	1	FALSE		2.0117
hir-1	WBGene00016059	TK‐RTK	KIN‐9	15	0	FALSE
riok-1	WBGene00019698	Atypical	RIO	13	1	FALSE
rsks-1	WBGene00012929	AGC	RSK	13	0	TRUE	longevity
smg-1	WBGene00004879	Atypical	PIKK	13	0	TRUE	longevity
mrck-1	WBGene00006437	AGC	DMPK	12	0	FALSE
nsy-1	WBGene00003822	STE	Ste11	12	1	TRUE
par-1	WBGene00003916	CAMK	CAMKL	12	0	TRUE
pkc-1	WBGene00004032	AGC	PKC	10	0	FALSE
unc-43	WBGene00006779	CAMK	CAMK2	10	1	FALSE
unc-22	WBGene00006759	CAMK	MLCK	9	3	FALSE		1.57889
unc-89	WBGene00006820	CAMK	MLCK	8	1	FALSE		1.88914
tlk-1	WBGene00006579	Other	TLK	7	0	FALSE
vab-1	WBGene00006868	TK‐RTK	Eph	7	0	TRUE
C38C3.4	WBGene00016513	CK1	Worm6	6	7	FALSE
csnk-1	WBGene00013709	CK1	CK1	6	0	FALSE
dkf-2	WBGene00012019	CAMK	PKD	6	1	TRUE	longevity
lit-1	WBGene00003048	CMGC	MAPK	6	1	FALSE
mpk-1	WBGene00003401	CMGC	MAPK	6	0	TRUE	progeric
sad-1	WBGene00004719	CAMK	CAMKL	6	0	TRUE	longevity	2.04708
Y47G6A.13	WBGene00021639	CK1	TTBKL	6	0	FALSE
kin-4	WBGene00002192	AGC	MAST	5	0	FALSE
max-2	WBGene00003144	STE	Ste20	5	1	TRUE	longevity
mig-15	WBGene00003247	STE	Ste20	5	0	FALSE
pak-1	WBGene00003911	STE	Ste20	5	0	TRUE	longevity
abl-1	WBGene00000018	TK	Abl	4	1	FALSE
ark-1	WBGene00000186	TK	Ack	4	1	FALSE
gcy-11	WBGene00001537	RGC	RGC	4	0	FALSE		1.0901
hpo-11	WBGene00010427	Other	NRBP	4	1	FALSE
lin-45	WBGene00003030	TKL	RAF	4	0	TRUE	progeric
unc-82	WBGene00006814	CAMK	CAMKL	4	0	FALSE		1.36381
cmk-1	WBGene00000553	CAMK	CAMK1	3	8	FALSE		1.38728
daf-2	WBGene00000898	TK‐RTK	InsR	3	1	TRUE	longevity
nekl-4	WBGene00017033	Other	Nek	3	0	FALSE		1.16829
pkn-1	WBGene00009793	AGC	PKN	3	0	FALSE
rskn-2	WBGene00008311	AGC	RSK	3	0	FALSE
rskn-2	WBGene00008311	CAMK	RSKb	3	0	FALSE
unc-51	WBGene00006786	Other	ULK	3	0	TRUE	mixed
ver-3	WBGene00006896	TK‐RTK	KIN‐16	3	0	FALSE
ZC581.9	WBGene00022635	Other	SCY1	3	0	FALSE		1.19847
bet-2	WBGene00010199	Atypical	BRD	2	0	FALSE
cam-1	WBGene00000289	TK‐RTK	Ror	2	0	FALSE
dkf-1	WBGene00012352	CAMK	PKD	2	1	FALSE
egl-4	WBGene00001173	AGC	PKG	2	1	TRUE	progeric
famk-1	WBGene00010356	Atypical		2	0	FALSE
gck-1	WBGene00001526	STE	Ste20	2	0	FALSE
ikke-1	WBGene00011299	Other	Worm3	2	0	FALSE
ire-1	WBGene00002147	Other	IRE	2	0	TRUE	progeric
kin-3	WBGene00002191	Other	CK2	2	1	TRUE
let-23	WBGene00002299	TK‐RTK	EGFR	2	0	TRUE	progeric
let-502	WBGene00002694	AGC	DMPK	2	1	TRUE	progeric
M05D6.1	WBGene00010874	CK1	TTBKL	2	3	FALSE
mbk-2	WBGene00003150	CMGC	Dyrk	2	2	FALSE
pkc-2	WBGene00004033	AGC	PKC	2	3	TRUE
prpf-4	WBGene00004186	CMGC	Dyrk	2	8	FALSE
sek-3	WBGene00022613	STE	Ste7	2	7	FALSE
sel-5	WBGene00004762	Other	Nak	2	0	TRUE	longevity
src-1	WBGene00005077	TK	Src	2	0	FALSE
T07F12.4	WBGene00020324	Other	ULK	2	28	FALSE
tpa-1	WBGene00006599	AGC	PKC	2	0	TRUE	longevity
ttbk-7	WBGene00011283	CK1	TTBKL	2	5	FALSE
W06F12.3	WBGene00012307	CK1	TTBKL	2	0	FALSE
aak-2	WBGene00020142	CAMK	CAMKL	1	0	TRUE	progeric/mixed
akt-1	WBGene00000102	AGC	AKT	1	22	TRUE	longevity
atl-1	WBGene00000226	Atypical	PIKK	1	0	TRUE
B0198.3	WBGene00007116	Other	Worm1	1	0	FALSE
B0218.5	WBGene00015049	CK1	Worm6	1	0	FALSE
bet-1	WBGene00022473	Atypical	BRD	1	0	TRUE	progeric
ckk-1	WBGene00000518	Other	CAMKK	1	5	FALSE
cst-1	WBGene00017472	STE	Ste20	1	4	TRUE	progeric
dlk-1	WBGene00001008	TKL	MLK	1	14	TRUE	progeric
efk-1	WBGene00001160	Atypical	Alpha	1	16	TRUE
F09A5.2	WBGene00008599	TK‐RTK	KIN‐9	1	0	FALSE
F23C8.8	WBGene00017737	CAMK	CAMKL	1	0	FALSE
F26A1.4	WBGene00017803	CK1	TTBKL	1	0	FALSE
F32D8.1	WBGene00009326	CAMK	DCAMKL	1	1	FALSE
F35C11.3	WBGene00009402	CK1	TTBKL	1	0	FALSE
F47F2.1	WBGene00018569	AGC	PKA	1	2	FALSE
F49C5.4	WBGene00009867	CAMK	CAMKL	1	2	FALSE
F59E12.15	WBGene00235269	Other	Haspin	1	0	FALSE
gck-2	WBGene00022603	STE	Ste20	1	1	FALSE
gcy-9	WBGene00001536	RGC	RGC	1	0	FALSE
kin-14	WBGene00002198	TK	Fer	1	0	FALSE
kin-29	WBGene00002210	CAMK	CAMKL	1	0	TRUE	progeric
kin-32	WBGene00002213	TK‐RTK	Fak	1	0	FALSE
kin-33	WBGene00017083	CAMK	CAMKL	1	0	FALSE
kin-6	WBGene00002194	TK	Fer	1	0	FALSE
kin-9	WBGene00002195	TK‐RTK	KIN‐9	1	3	FALSE
ksr-1	WBGene00002239	TKL	RAF	1	1	FALSE
let-363	WBGene00002583	Atypical	PIKK	1	0	TRUE	mixed
lin-2	WBGene00002991	CAMK	CASK	1	2	TRUE
lrk-1	WBGene00003068	TKL	LRRK	1	0	FALSE
mek-1	WBGene00003185	STE	Ste7	1	9	TRUE	progeric
mlck-1	WBGene00013869	CAMK	MLCK	1	5	TRUE
mtk-1	WBGene00003472	STE	Ste11	1	0	FALSE
nekl-1	WBGene00021461	Other	Nek	1	3	FALSE
pek-1	WBGene00003970	Other	PEK	1	0	TRUE	progeric
prk-1	WBGene00004182	CAMK	PIM	1	5	FALSE
R05H5.4	WBGene00011039	TK	Fer	1	0	FALSE
riok-2	WBGene00013688	Atypical	RIO	1	1	FALSE
rskn-1	WBGene00011352	AGC	RSK	1	30	FALSE
rskn-1	WBGene00011352	CAMK	RSKb	1	30	FALSE
sma-6	WBGene00004860	TKL	STKR	1	1	FALSE
spk-1	WBGene00004980	CMGC	SRPK	1	1	FALSE
T06C10.3	WBGene00020289	TK	Fer	1	1	FALSE
wee-1.1	WBGene00006938	Other	WEE	1	0	FALSE
ZK507.3	WBGene00013979	CK1	Unique	1	0	FALSE
akt-2	WBGene00000103	AGC	AKT	0	3	TRUE	longevity
B0252.1	WBGene00015087	TK‐RTK	KIN‐9	0	1	FALSE
C01C4.3	WBGene00015293	Other	NKF1	0	8	FALSE
C04G2.10	WBGene00007309	Other	Haspin	0	1	FALSE
C08F8.6	WBGene00007448	CK1	Worm6	0	2	FALSE
C25H3.1	WBGene00016111	CK1	Unique	0	1	FALSE
cdk-11.1	WBGene00015203	CMGC	CDK	0	2	FALSE
cdk-7	WBGene00000408	CMGC	CDK	0	1	TRUE	progeric
cdk-8	WBGene00000409	CMGC	CDK	0	1	FALSE
cdkl-1	WBGene00012779	CMGC	CDKL	0	18	FALSE		1.31106
csk-1	WBGene00000812	TK	Csk	0	1	FALSE
daf-1	WBGene00000897	TKL	STKR	0	1	TRUE	longevity
daf-11	WBGene00000907	RGC	RGC	0	1	TRUE	longevity	1.28656
daf-4	WBGene00000900	TKL	STKR	0	3	TRUE	longevity
dapk-1	WBGene00003400	CAMK	DAPK	0	1	FALSE
ddr-2	WBGene00017381	TK‐RTK	DDR	0	3	FALSE		1.18768
dyf-18	WBGene00010349	CMGC	CDK	0	11	FALSE		1.79172
dyf-5	WBGene00001121	CMGC	RCK	0	10	FALSE		1.41861
egl-15	WBGene00001184	TK‐RTK	FGFR	0	3	TRUE
F11E6.8	WBGene00008711	TK‐RTK	Met	0	1	FALSE		1.33499
F13C5.2	WBGene00017423	Atypical	BRD	0	6	FALSE
F28C10.3	WBGene00017898	AGC		0	6	FALSE
F31E3.2	WBGene00017950	AGC		0	2	FALSE
gcy-21	WBGene00001546	RGC	RGC	0	1	FALSE
gcy-29	WBGene00007314	RGC	RGC	0	1	TRUE	longevity
gcy-4	WBGene00001531	RGC	RGC	0	1	FALSE
gcy-6	WBGene00001533	RGC	RGC	0	1	TRUE	longevity
grk-1	WBGene00001708	AGC	GRK	0	2	FALSE
jkk-1	WBGene00002177	STE	Ste7	0	9	TRUE		1.3471
jnk-1	WBGene00002178	CMGC	MAPK	0	7	TRUE	progeric	1.35417
K02E10.7	WBGene00019321	Other	Unique	0	6	FALSE
K06H7.8	WBGene00019459	CK1	TTBKL	0	1	FALSE
K11H12.9	WBGene00019665	Other	Unique	0	1	FALSE
kgb-1	WBGene00002187	CMGC	MAPK	0	2	TRUE	longevity
kin-1	WBGene00002189	AGC	PKA	0	2	FALSE
kin-15	WBGene00002199	TK‐RTK	KIN‐16	0	2	FALSE
kin-20	WBGene00002203	CK1	CK1	0	1	TRUE
ksr-2	WBGene00002240	TKL	RAF	0	7	FALSE
M03C11.1	WBGene00010838	AGC	YANK	0	4	FALSE
mapk-15	WBGene00015478	CMGC	MAPK	0	7	FALSE
mkk-4	WBGene00003368	STE	Ste7	0	12	TRUE	longevity
mnk-1	WBGene00011304	CAMK	MAPKAPK	0	8	TRUE	progeric
mom-4	WBGene00003396	TKL	MLK	0	1	FALSE
mpk-2	WBGene00003402	CMGC	MAPK	0	2	FALSE
nekl-3	WBGene00008956	Other	Nek	0	5	FALSE
odr-1	WBGene00003848	RGC	RGC	0	2	FALSE
pat-4	WBGene00003931	TKL	MLK	0	3	TRUE	longevity
pct-1	WBGene00003961	CMGC	CDK	0	21	FALSE
pdhk-2	WBGene00022719	Atypical	PDHK	0	4	TRUE	mixed
pkc-3	WBGene00004034	AGC	PKC	0	3	TRUE
pkg-2	WBGene00015650	AGC	PKG	0	15	FALSE
pmk-1	WBGene00004055	CMGC	MAPK	0	1	TRUE	progeric
pmk-2	WBGene00004056	CMGC	MAPK	0	5	FALSE
pmk-3	WBGene00004057	CMGC	MAPK	0	7	TRUE
R151.1	WBGene00020106	TK‐RTK	Unique	0	1	FALSE
riok-3	WBGene00014012	Atypical	RIO	0	1	FALSE
rskd-1	WBGene00010096	AGC	RSKL	0	8	FALSE
sax-1	WBGene00004727	AGC	NDR	0	5	FALSE
sek-1	WBGene00004758	STE	Ste7	0	3	TRUE
sgk-1	WBGene00004789	AGC	SGK	0	1	TRUE	mixed
sid-3	WBGene00002207	TK	Ack	0	1	FALSE
sma-5	WBGene00004859	CMGC	MAPK	0	3	FALSE
src-2	WBGene00005078	TK	Src	0	2	FALSE
twf-2	WBGene00018187	Atypical	A6	0	72	FALSE
unc-60	WBGene00006794	Atypical	A6	0	2	TRUE	progeric
ver-4	WBGene00006897	TK‐RTK	KIN‐16	0	1	FALSE
W03A5.1	WBGene00020966	TK	Fer	0	5	FALSE
Y38H6C.20	WBGene00012632	TK	Unique	0	1	FALSE
Y38H8A.3	WBGene00012637	CK1	Worm6	0	1	FALSE		1.16832
